# Supplementary material for: An appraisal of whole-room indirect calorimeters and a metabolic cart for measuring resting and active metabolic rates
Source: Sci Rep. 2020 Aug 31;10:14343. doi: 10.1038/s41598-020-71001-1 (PMC7459349; doi:10.1038/s41598-020-71001-1)
Supplement: Supplementary file 2 — Supplementary Information 2. [file 41598_2020_71001_MOESM2_ESM.csv]

Subject	Large WRIC	Small WRIC	MC	Gender	Visit
1	0.9521	0.881	0.767	0	1
1	0.8628	0.8698	0.7778	0	2
2	1.1997	1.12	1.0444	1	1
2	1.0654	1.1443	1.0125	1	2
3	1.0327	1.0887	1.034	0	1
3	1.017	1.0564	0.9936	0	2
4	0.9196	0.9862	0.9338	0	1
4	0.8816	0.8156	0.8718	0	2
5	1.1277	1.169	1.119	1	1
5	1.0783	1.0673	1.0209	1	2
6	1.2011	1.2187	1.2265	1	1
6	1.2146	1.2489	1.284	1	2
7	1.2139	1.2385	1.149	1	1
7	1.2109	1.1838	1.1412	1	2
8	1.1607	1.0781	1.056	0	1
8	1.1273	1.1779	1.056	0	2
9	1.2481	1.2342	1.124	0	1
9	1.1291	1.3495	1.124	0	2
10	1.2643	1.2957	1.2152	1	1
10	1.207	1.2799	1.1994	1	2
11	0.778	0.7716	0.6897	0	1
11	0.7494	0.7842	0.7631	0	2
12	1.3972	1.3932	1.3439	1	1
12	1.3551	1.3582	1.2706	1	2
13	1.2434	1.1211	1.2229	1	1
13	1.2242	1.2114	1.261	1	2
14	1.446	1.4712	1.2859	1	1
14	1.4697	1.4685	1.3221	1	2
15	1.5067	1.4889	1.4202	1	1
15	1.5007	1.4887	1.4236	1	2
