# Supplementary material for: An appraisal of whole-room indirect calorimeters and a metabolic cart for measuring resting and active metabolic rates
Source: Sci Rep. 2020 Aug 31;10:14343. doi: 10.1038/s41598-020-71001-1 (PMC7459349; doi:10.1038/s41598-020-71001-1)
Supplement: Supplementary file 3 — Supplementary Information 3. [file 41598_2020_71001_MOESM3_ESM.csv]

Subject	Large WRIC	Small WRIC	MC	Intensity	Workload	Weightkg	Gender	Age
1	4.8267	4.8043	4.69	1	52.95	70.6	1	54
1	7.796	7.8593	7.19	2	105.9	70.6	1	54
1	11.5723	11.2421	10.82	3	158.85	70.6	1	54
2	4.9883	5.0945	5.3468	1	57	75	1	57
2	7.3031	7.3965	8.3573	2	114	75	1	57
2	9.9441	9.9357	11.5524	3	171	75	1	57
3	5.6195	5.6415	5.1929	1	56.25	75.6	0	26
3	8.9545	9.0358	8.249	2	112.5	75.6	0	26
3	12.7702	12.611	12.2797	3	168.75	75.6	0	26
4	3.9563	3.7883	2.9538	1	29	58	0	38
4	5.1188	5.2168	4.5847	2	58	58	0	38
4	7.1784	6.8555	6.4917	3	87	58	0	38
5	4.284	4.1538	4.04	1	37.8	79.3	1	24
5	6.0885	6.2529	6.045	2	75.6	79.3	1	24
5	8.8472	8.5458	8.6168	3	113.4	79.3	1	24
6	6.0446	5.7334	6.1765	1	59.475	86.3	1	44
6	9.3607	8.9482	9.4361	2	118.95	86.3	1	44
6	13.0529	12.7148	13.3141	3	178.425	86.3	1	44
7	5.7894	5.9733	5.7945	1	64.725	85.7	1	21
7	9.6677	9.8556	9.5395	2	129.45	85.7	1	21
7	14.1611	14.1286	14.4152	3	194.175	85.7	1	21
8	3.1599	6.1224	5.7019	1	64.275	67.4	0	54
8	8.8062	10.1782	9.7403	2	128.55	67.4	0	54
8	15.26	15.2628	13.8784	3	192.825	67.4	0	54
9	2.1358	2.1054	2.7891	1	33.7	78.7	1	71
9	4.2655	4.3221	4.8195	2	67.4	78.7	1	71
9	6.1965	6.4543	7.1658	3	101.1	78.7	1	71
10	3.7988	3.8724	3.7301	1	59.025	76	1	30
10	6.8709	7.1549	9.0255	2	118.05	76	1	30
10	11.0418	11.192	13.7742	3	177.075	76	1	30
11	2.9592	3.3582	3.23	1	33.4	66.8	0	29
11	4.4782	4.9633	4.9909	2	66.8	66.8	0	29
11	6.3238	7.1348	7.1392	3	100.2	66.8	0	29
12	3.2325	3.3306	3.1648	1	25	50	0	23
12	4.0156	4.2043	4.756	2	50	50	0	23
12	5.1114	5.2553	6.06	3	75	50	0	23
13	4.186	5.0229	4.8335	1	53.55	71.4	1	30
13	6.5761	7.7734	7.7462	2	107.1	71.4	1	30
13	9.963	11.0597	11.149	3	160.65	71.4	1	30
14	4.8526	5.0229	4.9944	1	55.125	73.5	1	23
14	7.624	8.2003	8.298	2	110.25	73.5	1	23
14	10.8645	12.0304	12.9824	3	165.375	73.5	1	23
